# Supplementary material for: Comprehensive Diagnosis of Abnormal Vaginal Discharge Using qPCR-Based Microbial Dysbiosis Indices
Source: Diagnostics (Basel). 2026 Jul 2;16(13):2075. doi: 10.3390/diagnostics16132075 (PMC13360468; doi:10.3390/diagnostics16132075)
Supplement: Supplementary file 1 [file diagnostics-16-02075-s001.zip]

Archive with 1 entries (1 files):
- diagnostics-4354887-supplementary.pdf
